# Supplementary material for: A multi-task FP-GNN framework enables accurate prediction of selective PARP inhibitors
Source: Front Pharmacol. 2022 Oct 11;13:971369. doi: 10.3389/fphar.2022.971369 (PMC9592829; doi:10.3389/fphar.2022.971369)
Supplement: Supplementary file 2 [file DataSheet2.xlsx]

## Sheet: Table S1
Table S1. The number of active and inactive compounds in the training, validation, and test sets.
Target	Training set			Validation set			Test set
	Actives	Inactives		Actives	Inactives		Actives	Inactives
PARP-1	2495	526		312	66		312	66
PARP-2	217	113		27	14		27	14
PARP-5A	562	117		70	15		70	15
PARP-5B	502	84		63	10		63	10

## Sheet: Table S2
Table S2. Summary of hyperparameter setting in different models.
Methods Datasets	Hyperparameters
	DNN::Morgan		RF::Morgan		SVM::Morgan		XGBoost::Morgan		LR::Morgan
PARP-1	0.5,[512],0.001		500,entropy,0,1,log2		auto,100		0.1,0.1,3,5,100,0.8,1		L2,2,FALSE,100,0.0001
PARP-2	0.5,[512],0.01		50,gini,0,1,auto		0.1,100		0.1,0,1,5,100,1,0.8		L2,0.1,TRUE,100,0.0001
PARP-5A	0.2,[512],0.01		10,entropy,0,3,log2		auto,100		0.01,0.1,3,3,50,0.8,0.8		none,0.1,TRUE,100,0.1
PARP-5B	0.2,[512],0.01		50,entropy,15,1,auto		auto,100		0.1,0,3,5,100,1,0.8		none,0.1,FALSE,100,0.0001
	DNN::MACCS		RF::MACCS		SVM::MACCS		XGBoost::MACCS		LR::MACCS
PARP-1	0.2,[512],0.0001		200,entropy,15,1,auto		0.1,10		0.1,0.1,1,5,100,1,0.8		none,0.1,FALSE,200,0.0001
PARP-2	0.1,[512],0.0001		10,entropy,15,10,sqrt		0.1,10		0.1,0.1,1,3,100,1,0.8		L2,1,TRUE,100,0.0001
PARP-5A	0.1,[512],0.001		10,gini,0,1,sqrt		0.1,100		0.1,0,1,5,100,0.8,0.8		none,0.1,TRUE,100,0.0001
PARP-5B	0.1,[64],0.01		10,gini,15,1,auto		0.2,100		0.1,0.1,3,5,50,0.8,1		L2,2,TRUE,100,0.0001
	AttentiveFP	Chemprop	GAT	GCN	MPNN	FP-GNN	Multi-task FP-GNN
PARP-1	0.1,200,3,3,0.001,0.001	3,0,2,400	0,0.01,16,0	0,[256, 256],0.0001,256	0.0000001,0.001,[64, 64],4,32,16	0.25,0.15,350,0.8,4,70	0.15,0.5,400,0.4,7,65
PARP-2	0.1,200,2,2,0.01,0.1	2,0.05,1,400	0,0.01,16,0.1	0.0000001,[64, 64],0.01,128	0.00001,0.01,[256, 256],4,32,64	0.1,0.25,350,0.3,5,40
PARP-5A	0.1,100,3,2,0.01,0	3,0,2,300	0.001,0.001,8,0	0,[256, 256],0.01,64	0.00001,0.01,[128, 128],2,32,16	0.5,0.5,600,0.3,3,75
PARP-5B	0,200,3,2,0.001,0.001	3,0.05,2,400	0.00001,0.01,8,0	0,[128, 128],0.001,256	0.0000001,0.01,[64, 64],2,64,16	0,0,400,0.7,7,75
Methods	Hyperparameters
DNN	'dropouts'::[0.1,0.2,0.5],
	'layer_sizes'::[[64],[128],[256],[512]],
	'weight_decay_penalty'::[0.01,0.001,0.0001]
RF	'n_estimators'::[10, 50, 100, 200, 300, 400, 500],
	'criterion'::["gini", "entropy"],
	'max_depth':: [None,5,10,15],
	'min_samples_leaf':: [1,3,5,10],
	'max_features'::["log2","auto","sqrt"]
SVM	'gamma'::['auto',0.1,0.2],
	'C':: [1, 10, 100]
XGBoost	'learning_rate'::[0.01,0.1],
	'gamma'::[0,0.1],
	'min_child_weight'::[1,3],
	'max_depth'::[3,5],
	'n_estimators'::[50,100],
	'subsample'::[0.8,1.0],
	'colsample_bytree'::[0.8,1.0]
LR	penalty'::['L2','none']
	fit_intercept'::[True,False]
	C'::[0.1,0.5,1,2,3]
	max_iter'::[100,150,200,400,500]
	tol'::[0.0001,0.0005,0.001,0.01,0.1]
Attentive FP	'dropout':: [0,0.1,0.5],
	'graph_feat_size':: [50,100,200],
	'num_timesteps'::[1,2,3],
	'num_layers'::[2,3,4],
	'learning_rate':: [0.01,0.001, 0.0001],
	'weight_decay'::[0, 10e-4, 10e-2]
Chemprop	hidden_size'::[300,400,…,2400]
	depth'::[2,3,4,5,6]
	dropout'::[0,0.05,…,0.4]
	ffn_num_layers'::[1,2,3]
FP-GNN	nheads'::[2,3,…,8]
	nhid'::[40,45,…,80]
	dropout'::[0,0.05,…,0.6]
	fp_2_dim'::[300,350,…,600]
	gat_scale'::[0.2,0.3,…,0.8]
	dropout_gat'::[0,0.05,…,0.6]
GAT	'weight_decay'::[0, 10e-8, 10e-6, 10e-4],
	'learning_rate':: [0.01,0.001, 0.0001],
	'n_attention_heads'::[8,16,32],
	'dropout':: [0,0.1,0.3,0.5]
GCN	'weight_decay'::[0, 10e-8, 10e-6, 10e-4],
	'graph_conv_layers':: [[64, 64],[128, 128],[256,256]],
	'learning_rate':: [0.01,0.001, 0.0001],
	'dense_layer_size':: [64, 128, 256]
MPNN	'weight_decay':: [10e-8, 10e-6, 10e-4],
	'learning_rate':: [0.01, 0.001, 0.0001],
	'graph_conv_layers':: [[64, 64], [128, 128],[256,256]],
	'num_layer_set2set'::[2,3,4],
	'node_out_feats'::[16,32,64],
	'edge_hidden_feats'::[16,32,64]
Multi-task FP-GNN	nheads'::[2,3,…,8]
	nhid'::[40,45,…,80]
	dropout'::[0,0.05,…,0.6]
	fp_2_dim'::[300,350,…,600]
	gat_scale'::[0.2,0.3,…,0.8]
	dropout_gat'::[0,0.05,…,0.6]

## Sheet: Table S3
Table S3. The performance results of models based on Morgan fingerprints.
Methods	Targets	Training set								Validation set								Test set
		ACCa	F1b	BAc	SEd	SPe	MCCf	AUCg		ACC	F1	BA	SE	SP	MCC	AUC		ACC	F1	BA	SE	SP	MCC	AUC
DNN::Morgan	PARP-1	0.940073	0.964466	0.859385	0.983287	0.735484	0.781136	0.97547		0.90291	0.942604	0.785883	0.965705	0.606061	0.638453	0.926938		0.898143	0.939698	0.781955	0.959295	0.604615	0.619905	0.920111
	PARP-2	0.898182	0.926482	0.875715	0.947005	0.804425	0.772518	0.967477		0.802439	0.856515	0.764021	0.885185	0.642857	0.555651	0.895767		0.760976	0.828505	0.705026	0.881481	0.528571	0.457127	0.83836
	PARP-5A	0.951988	0.97153	0.888431	0.985409	0.791453	0.824172	0.98687		0.856471	0.916532	0.669286	0.958571	0.38	0.43612	0.864238		0.837647	0.904389	0.657857	0.935714	0.38	0.380725	0.835857
	PARP-5B	0.943345	0.967722	0.843023	0.983665	0.702381	0.80712	0.973519		0.883562	0.934556	0.663333	0.966667	0.36	0.450962	0.883333		0.867123	0.924154	0.666429	0.942857	0.39	0.414137	0.899206
RF::Morgan	PARP-1	0.94176	0.965906	0.848658	0.991623	0.705693	0.782504	0.984206		0.896561	0.939655	0.750379	0.975	0.525758	0.601552	0.937437		0.897613	0.940398	0.749968	0.975321	0.524615	0.602159	0.930429
	PARP-2	0.94697	0.963058	0.928716	0.986636	0.870796	0.880722	0.983632		0.809756	0.864144	0.760979	0.914815	0.607143	0.570307	0.91627		0.782927	0.849074	0.721693	0.914815	0.528571	0.48749	0.858069
	PARP-5A	0.886303	0.936	0.676853	0.996441	0.357265	0.523627	0.944429		0.84	0.910162	0.578095	0.982857	0.173333	0.274619	0.864333		0.842353	0.911109	0.587381	0.981429	0.193333	0.301258	0.808857
	PARP-5B	0.887884	0.938944	0.615372	0.99741	0.233333	0.427737	0.93868		0.869863	0.92943	0.546032	0.992063	0.1	0.307648	0.880317		0.871233	0.929938	0.559444	0.988889	0.13	0.324509	0.881429
SVM::Morgan	PARP-1	0.953441	0.972321	0.885592	0.98978	0.781404	0.831346	0.977095		0.902646	0.942332	0.789307	0.963462	0.615152	0.637736	0.902797		0.903448	0.942876	0.790032	0.963141	0.616923	0.63871	0.907818
	PARP-2	0.926061	0.944775	0.913666	0.952995	0.874336	0.833738	0.973227		0.804878	0.857694	0.764153	0.892593	0.635714	0.562852	0.869841		0.756098	0.822734	0.708201	0.859259	0.557143	0.439107	0.82672
	PARP-5A	0.961119	0.976969	0.896654	0.995018	0.798291	0.858816	0.980131		0.843529	0.910671	0.616905	0.967143	0.266667	0.329421	0.815714		0.844706	0.910458	0.633333	0.96	0.306667	0.370175	0.798048
	PARP-5B	0.971502	0.983782	0.90803	0.997012	0.819048	0.87386	0.990648		0.884932	0.936195	0.638889	0.977778	0.3	0.396496	0.846032		0.871233	0.927788	0.635159	0.960317	0.31	0.362344	0.882063
XGBoost::Morgan	PARP-1	0.932263	0.960016	0.834151	0.98481	0.683491	0.749726	0.972763		0.897884	0.939993	0.766113	0.96859	0.563636	0.61191	0.932442		0.901326	0.942196	0.767436	0.971795	0.563077	0.621668	0.925782
	PARP-2	0.887879	0.916818	0.865336	0.936866	0.793805	0.747611	0.957928		0.792683	0.84805	0.751455	0.881481	0.621429	0.531842	0.90291		0.792683	0.850107	0.748016	0.888889	0.607143	0.521767	0.841534
	PARP-5A	0.899264	0.942246	0.731041	0.987722	0.474359	0.594721	0.944219		0.852941	0.91649	0.622619	0.978571	0.266667	0.376314	0.845143		0.837647	0.906415	0.62119	0.955714	0.286667	0.333096	0.806476
	PARP-5B	0.916724	0.953128	0.746697	0.98506	0.508333	0.608423	0.947791		0.880822	0.933371	0.649127	0.968254	0.33	0.398827	0.884444		0.886301	0.93631	0.664921	0.969841	0.36	0.467368	0.870238
LR::Morgan	PARP-1	0.970035	0.98206	0.930631	0.991138	0.870124	0.892968	0.930631		0.900059	0.940205	0.803403	0.951923	0.654882	0.638466	0.803403		0.893015	0.936	0.793269	0.945513	0.641026	0.611929	0.793269
	PARP-2	0.939697	0.954891	0.929124	0.962673	0.895575	0.86478	0.929124		0.807317	0.855308	0.781481	0.862963	0.7	0.569435	0.781481		0.77561	0.836015	0.735053	0.862963	0.607143	0.48488	0.735053
	PARP-5A	0.963623	0.978521	0.910687	0.991459	0.829915	0.864831	0.910687		0.857647	0.916135	0.701429	0.942857	0.46	0.456419	0.701429		0.842353	0.906636	0.679048	0.931429	0.426667	0.41194	0.679048
	PARP-5B	0.990614	0.994544	0.976183	0.996414	0.955952	0.961341	0.976183		0.89726	0.941609	0.730159	0.960317	0.5	0.523011	0.730159		0.873973	0.926934	0.733492	0.926984	0.54	0.461772	0.733492
aACC: Accuracy. bF1: F1-measure. cBA: Balanced accuracy. dSE: Sensitivity. eSP: Specificity. fMCC: Matthews correlation coefficient. gAUC: The area under receiver operating characteristic.

## Sheet: Table S4
Table S4. The performance results of models based on MACCS keys.
Methods	Targets	Training set								Validation set								Test set
		ACCa	F1b	BAc	SEd	SPe	MCCf	AUCg		ACC	F1	BA	SE	SP	MCC	AUC		ACC	F1	BA	SE	SP	MCC	AUC
DNN::MACCS	PARP-1	0.913269	0.94803	0.815763	0.965491	0.666034	0.693482	0.948293		0.883862	0.930608	0.761203	0.949679	0.572727	0.580908	0.903006		0.880371	0.92834	0.759647	0.94391	0.575385	0.567282	0.878844
	PARP-2	0.830303	0.876115	0.79823	0.9	0.69646	0.614497	0.913146		0.792683	0.85021	0.748016	0.888889	0.607143	0.52525	0.874603		0.797561	0.854076	0.75	0.9	0.6	0.540423	0.845106
	PARP-5A	0.866274	0.924543	0.633284	0.98879	0.277778	0.428714	0.898399		0.837647	0.908306	0.587143	0.974286	0.2	0.259747	0.832857		0.834118	0.905473	0.590238	0.967143	0.213333	0.299655	0.781762
	PARP-5B	0.885154	0.936555	0.631621	0.987052	0.27619	0.39955	0.890672		0.880822	0.934206	0.619683	0.979365	0.26	0.383794	0.821349		0.872603	0.929027	0.623333	0.966667	0.28	0.386157	0.821508
RF::MACCS	PARP-1	0.943216	0.966655	0.8562	0.98982	0.722581	0.788118	0.980262		0.889418	0.935089	0.748441	0.965064	0.531818	0.577968	0.912502		0.890451	0.935823	0.748686	0.965064	0.532308	0.577578	0.89587
	PARP-2	0.870909	0.904845	0.846495	0.923963	0.769027	0.707997	0.937908		0.812195	0.86383	0.769709	0.903704	0.635714	0.57341	0.900529		0.753659	0.822539	0.699471	0.87037	0.528571	0.432968	0.81746
	PARP-5A	0.910309	0.949351	0.749218	0.995018	0.503419	0.61781	0.95855		0.845882	0.912419	0.613095	0.972857	0.253333	0.338894	0.854619		0.84	0.908331	0.612143	0.964286	0.26	0.339426	0.795333
	PARP-5B	0.927474	0.959982	0.762389	0.993825	0.530952	0.620262	0.958851		0.863014	0.923776	0.596746	0.963492	0.23	0.269997	0.863492		0.879452	0.933093	0.631508	0.973016	0.29	0.41765	0.856508
SVM::MACCS	PARP-1	0.946426	0.968339	0.868397	0.988216	0.748577	0.802702	0.965905		0.899735	0.940785	0.778584	0.964744	0.592424	0.623679	0.890676		0.892573	0.936846	0.759712	0.9625	0.556923	0.589102	0.874209
	PARP-2	0.943333	0.956957	0.938463	0.953917	0.923009	0.874516	0.97706		0.812195	0.862069	0.776587	0.888889	0.664286	0.577223	0.88082		0.765854	0.831901	0.712169	0.881481	0.542857	0.46005	0.810185
	PARP-5A	0.949779	0.970635	0.860364	0.996797	0.723932	0.81325	0.963684		0.850588	0.914738	0.629048	0.971429	0.286667	0.361416	0.772381		0.845882	0.911631	0.62619	0.965714	0.286667	0.359286	0.75881
	PARP-5B	0.940956	0.967424	0.801482	0.997012	0.605952	0.697917	0.97813		0.884932	0.93656	0.622063	0.984127	0.26	0.39049	0.806905		0.879452	0.933189	0.623095	0.97619	0.27	0.365949	0.823571
XGBoost::MACCS	PARP-1	0.932793	0.960291	0.837165	0.984008	0.690323	0.751967	0.966716		0.894709	0.938069	0.761801	0.966026	0.557576	0.600426	0.914629		0.895225	0.938386	0.764359	0.964103	0.564615	0.600425	0.899189
	PARP-2	0.866061	0.898062	0.851291	0.898157	0.804425	0.702997	0.939358		0.787805	0.841932	0.75291	0.862963	0.642857	0.526612	0.895635		0.778049	0.833663	0.745503	0.848148	0.642857	0.502159	0.855556
	PARP-5A	0.891458	0.938364	0.69824	0.99306	0.403419	0.554178	0.926953		0.845882	0.912635	0.605238	0.977143	0.233333	0.339757	0.842429		0.844706	0.910882	0.620238	0.967143	0.273333	0.367082	0.79
	PARP-5B	0.907167	0.94819	0.70345	0.989044	0.417857	0.552534	0.936426		0.879452	0.933331	0.618889	0.977778	0.26	0.356148	0.862778		0.882192	0.934661	0.633095	0.97619	0.29	0.408986	0.86619
LR::MACCS	PARP-1	0.892602	0.936963	0.754104	0.966778	0.541429	0.589603	0.754104		0.885068	0.932501	0.74189	0.961895	0.521886	0.560496	0.74189		0.875921	0.927144	0.727457	0.95406	0.500855	0.521489	0.727457
	PARP-2	0.878788	0.907941	0.865421	0.907834	0.823009	0.730905	0.865421		0.809756	0.857997	0.778175	0.877778	0.678571	0.57556	0.778175		0.804878	0.859845	0.760714	0.9	0.621429	0.548116	0.760714
	PARP-5A	0.903093	0.94316	0.774298	0.970819	0.577778	0.628816	0.774298		0.844706	0.90751	0.69881	0.924286	0.473333	0.425388	0.69881		0.82	0.892452	0.649762	0.912857	0.386667	0.341787	0.649762
	PARP-5B	0.924061	0.957342	0.77477	0.984064	0.565476	0.631154	0.77477		0.884932	0.93459	0.697778	0.955556	0.44	0.471392	0.697778		0.839726	0.907014	0.642143	0.914286	0.37	0.326999	0.642143
aACC: Accuracy. bF1: F1-measure. cBA: Balanced accuracy. dSE: Sensitivity. eSP: Specificity. fMCC: Matthews correlation coefficient. gAUC: The area under receiver operating characteristic.

## Sheet: Table S5
Table S5. The optimal fingerprint-based ML model for each PARP isoform (sorted by BA value).
Target	Model	Test set
		ACCa	F1b	BAc	SEd	SPe	MCCf	AUCg
PARP-1	LR::Morgan	0.893015	0.936	0.793269	0.945513	0.641026	0.611929	0.793269
PARP-2	LR::MACCS	0.804878	0.859845	0.760714	0.9	0.621429	0.548116	0.760714
PARP-5A	LR::Morgan	0.842353	0.906636	0.679048	0.931429	0.426667	0.41194	0.679048
PARP-5B	LR::Morgan	0.873973	0.926934	0.733492	0.926984	0.54	0.461772	0.733492
aACC: Accuracy. bF1: F1-measure. cBA: Balanced accuracy. dSE: Sensitivity. eSP: Specificity. fMCC: Matthews correlation coefficient. gAUC: The area under receiver operating characteristic.

## Sheet: Table S6
Table S6. The performance results of models based on molecular graph.
Methods	Targets	Training set								Validation set								Test set
		ACCa	F1b	BAc	SEd	SPe	MCCf	AUCg		ACC	F1	BA	SE	SP	MCC	AUC		ACC	F1	BA	SE	SP	MCC	AUC
Attentive FP	PARP-1	0.943977	0.966687	0.872826	0.982084	0.763567	0.795547	0.970339		0.89418	0.937341	0.773427	0.958974	0.587879	0.605661	0.914343		0.890186	0.934949	0.769231	0.953846	0.584615	0.588874	0.89163
	PARP-2	0.806364	0.859797	0.767728	0.890323	0.645133	0.565856	0.889937		0.785366	0.847594	0.730423	0.903704	0.557143	0.515289	0.875397		0.72439	0.79908	0.67037	0.840741	0.5	0.364173	0.792328
	PARP-5A	0.819146	0.885961	0.641359	0.912633	0.370085	0.406336	0.812128		0.788235	0.867076	0.59119	0.895714	0.286667	0.292928	0.788381		0.789412	0.867856	0.599762	0.892857	0.306667	0.311787	0.741143
	PARP-5B	0.866894	0.927689	0.549592	0.994422	0.104762	0.380483	0.78334		0.865753	0.927307	0.531032	0.992063	0.07	0.27309	0.800317		0.873973	0.931818	0.556825	0.993651	0.12	0.420212	0.770635
Chemprop	PARP-1	0.924363	0.955213	0.826137	0.976908	0.675366	0.72131	0.95183		0.893915	0.937267	0.767338	0.961841	0.572835	0.600026	0.889479		0.898677	0.94022	0.775408	0.963573	0.587243	0.617942	0.894484
	PARP-2	0.775076	0.836953	0.727805	0.873314	0.582296	0.481837	0.859307		0.746341	0.811604	0.696383	0.856529	0.536237	0.41018	0.824803		0.788095	0.838562	0.749741	0.87847	0.621013	0.525573	0.85284
	PARP-5A	0.846539	0.91472	0.56824	0.993247	0.143233	0.322134	0.805753		0.844706	0.913166	0.557523	0.991461	0.123586	0.310235	0.791608		0.838824	0.909162	0.576239	0.990541	0.161938	0.421075	0.797289
	PARP-5B	0.87453	0.931371	0.580357	0.99027	0.170444	0.324428	0.814452		0.843836	0.913318	0.543318	0.980683	0.105953	0.231782	0.756532		0.867568	0.92727	0.553177	0.988735	0.117619	0.28326	0.781872
GAT	PARP-1	0.911251	0.947259	0.809376	0.965812	0.652941	0.674804	0.930789		0.893386	0.936816	0.77414	0.957372	0.590909	0.605019	0.903764		0.88939	0.934437	0.76875	0.952885	0.584615	0.587625	0.875863
	PARP-2	0.730606	0.775012	0.712457	0.770046	0.654867	0.461965	0.876795		0.741463	0.789845	0.719444	0.788889	0.65	0.476101	0.88836		0.685366	0.74264	0.659656	0.740741	0.578571	0.352279	0.783862
	PARP-5A	0.81944	0.884595	0.676729	0.894484	0.458974	0.421798	0.8483		0.801176	0.87298	0.64881	0.884286	0.413333	0.352331	0.837286		0.775294	0.852578	0.622619	0.858571	0.386667	0.292847	0.758714
	PARP-5B	0.846416	0.910809	0.63528	0.931275	0.339286	0.34948	0.799125		0.854795	0.916335	0.646667	0.933333	0.36	0.36377	0.846349		0.852055	0.914598	0.640873	0.931746	0.35	0.364139	0.79381
GCN	PARP-1	0.957942	0.974814	0.906428	0.985531	0.827324	0.851668	0.989219		0.89709	0.939051	0.778773	0.960577	0.59697	0.618162	0.929752		0.897347	0.939273	0.779038	0.959615	0.598462	0.616904	0.917305
	PARP-2	0.761212	0.80571	0.740394	0.806452	0.674336	0.495307	0.858815		0.743902	0.794108	0.719577	0.796296	0.642857	0.460408	0.875132		0.685366	0.752676	0.64246	0.777778	0.507143	0.306596	0.753439
	PARP-5A	0.882032	0.932614	0.699313	0.978114	0.420513	0.484589	0.899592		0.847059	0.912383	0.629524	0.965714	0.293333	0.385727	0.847952		0.825882	0.899735	0.600952	0.948571	0.253333	0.278754	0.762524
	PARP-5B	0.920137	0.955508	0.754636	0.986653	0.522619	0.648954	0.935789		0.875342	0.929252	0.675397	0.950794	0.4	0.439069	0.863492		0.879452	0.932768	0.644127	0.968254	0.32	0.390496	0.858095
MPNN	PARP-1	0.929649	0.958038	0.850678	0.971944	0.729412	0.744362	0.94506		0.906085	0.944241	0.80035	0.962821	0.637879	0.653198	0.890402		0.895491	0.93797	0.783397	0.954487	0.612308	0.61162	0.876497
	PARP-2	0.766061	0.839856	0.694034	0.922581	0.465487	0.49576	0.845408		0.734146	0.815756	0.657143	0.9	0.414286	0.408724	0.863492		0.707317	0.801108	0.616138	0.903704	0.328571	0.325212	0.745238
	PARP-5A	0.835199	0.908139	0.552926	0.98363	0.122222	0.298452	0.775839		0.825882	0.901384	0.556429	0.972857	0.14	0.377618	0.773952		0.834118	0.907039	0.561429	0.982857	0.14	0.370213	0.732333
	PARP-5B	0.864846	0.92639	0.548893	0.991833	0.105952	0.320493	0.784363		0.871233	0.930162	0.551032	0.992063	0.11	0.311293	0.796508		0.867123	0.927526	0.557063	0.984127	0.13	0.308266	0.777302
aACC: Accuracy. bF1: F1-measure. cBA: Balanced accuracy. dSE: Sensitivity. eSP: Specificity. fMCC: Matthews correlation coefficient. gAUC: The area under receiver operating characteristic.

## Sheet: Table S7
Table S7. The performance results of FP-GNN and multi-task FP-GNN models.
Methods	Targets	Training set								Validation set								Test set
		ACCa	F1b	BAc	SEd	SPe	MCCf	AUCg		ACC	F1	BA	SE	SP	MCC	AUC		ACC	F1	BA	SE	SP	MCC	AUC
FP-GNN	PARP-1	0.944555	0.966836	0.882963	0.977437	0.788489	0.80026	0.975822		0.90582	0.943979	0.799539	0.964786	0.634292	0.655052	0.932		0.896825	0.938677	0.785479	0.956141	0.614816	0.617904	0.914166
	PARP-2	0.91155	0.933584	0.897729	0.94263	0.852828	0.807809	0.973609		0.787805	0.8333	0.746073	0.85415	0.637995	0.515956	0.886596		0.766667	0.822295	0.738383	0.83402	0.642746	0.497739	0.869879
	PARP-5A	0.936082	0.961177	0.879522	0.96739	0.791653	0.784494	0.977465		0.857647	0.915461	0.703301	0.921812	0.48479	0.430801	0.877546		0.845882	0.908719	0.681469	0.933858	0.429079	0.408557	0.820481
	PARP-5B	0.92188	0.955354	0.789299	0.975977	0.602621	0.653604	0.948756		0.890411	0.938567	0.671179	0.962899	0.37946	0.413512	0.854195		0.871622	0.927733	0.634065	0.961033	0.307098	0.33223	0.842679
Multi-task FP-GNN	PARP-1	0.954582	0.972651	0.909159	0.978788	0.839529	0.840169	0.984665		0.891904	0.93536	0.779992	0.954928	0.605056	0.611091	0.910298		0.896501	0.938362	0.787708	0.952353	0.623063	0.614823	0.911228
	PARP-2	0.903264	0.925516	0.896367	0.917678	0.875055	0.790332	0.968347		0.822582	0.86891	0.786619	0.890654	0.682583	0.579233	0.901739		0.795372	0.843067	0.773617	0.870577	0.676656	0.558133	0.887692
	PARP-5A	0.926446	0.956594	0.826762	0.978556	0.674967	0.724655	0.96812		0.862763	0.91957	0.698444	0.952564	0.444324	0.464925	0.833306		0.870563	0.92339	0.72752	0.957873	0.497167	0.524799	0.877076
	PARP-5B	0.948744	0.970615	0.861712	0.982142	0.741282	0.774186	0.97594		0.86861	0.923238	0.685842	0.951772	0.419913	0.442831	0.844784		0.886028	0.934183	0.722888	0.962472	0.483303	0.524683	0.875623
aACC: Accuracy. bF1: F1-measure. cBA: Balanced accuracy. dSE: Sensitivity. eSP: Specificity. fMCC: Matthews correlation coefficient. gAUC: The area under receiver operating characteristic.

## Sheet: Table S8
Table S8. Average values for ACC, F1, BA, SE, SP, MCC, and AUC of all prediction models (sorted by BA value).
Methods	Test set
	ACCa	F1b	BAc	SEd	SPe	MCCf	AUCg
Multi-task FP-GNN	0.862 ± 0.046	0.910 ± 0.045	0.753 ± 0.033	0.936 ± 0.044	0.570 ± 0.095	0.556 ± 0.042	0.888 ± 0.016
LR::Morgan	0.846 ± 0.052	0.901 ± 0.045	0.735 ± 0.047	0.917 ± 0.037	0.554 ± 0.095	0.493 ± 0.085	0.735 ± 0.047
FP-GNN	0.845 ± 0.056	0.899 ± 0.053	0.710 ± 0.066	0.921 ± 0.059	0.498 ± 0.159	0.464 ± 0.123	0.862 ± 0.040
DNN::Morgan	0.841 ± 0.059	0.899 ± 0.049	0.703 ± 0.057	0.930 ± 0.034	0.476 ± 0.109	0.468 ± 0.106	0.873 ± 0.043
XGBoost::Morgan	0.854 ± 0.049	0.909 ± 0.042	0.700 ± 0.069	0.947 ± 0.039	0.454 ± 0.155	0.486 ± 0.120	0.861 ± 0.050
LR::MACCS	0.835 ± 0.031	0.897 ± 0.028	0.695 ± 0.058	0.920 ± 0.023	0.470 ± 0.117	0.435 ± 0.116	0.695 ± 0.058
SVM::Morgan	0.844 ± 0.063	0.901 ± 0.054	0.692 ± 0.074	0.936 ± 0.051	0.448 ± 0.163	0.453 ± 0.129	0.854 ± 0.050
XGBoost::MACCS	0.850 ± 0.053	0.904 ± 0.049	0.691 ± 0.075	0.939 ± 0.061	0.443 ± 0.189	0.470 ± 0.104	0.853 ± 0.046
DNN::MACCS	0.846 ± 0.038	0.904 ± 0.035	0.681 ± 0.087	0.944 ± 0.032	0.417 ± 0.199	0.448 ± 0.127	0.832 ± 0.041
SVM::MACCS	0.846 ± 0.057	0.903 ± 0.049	0.680 ± 0.067	0.946 ± 0.044	0.414 ± 0.157	0.444 ± 0.107	0.817 ± 0.047
GAT	0.801 ± 0.090	0.861 ± 0.086	0.673 ± 0.066	0.871 ± 0.096	0.475 ± 0.124	0.399 ± 0.129	0.803 ± 0.051
RF::MACCS	0.841 ± 0.062	0.900 ± 0.053	0.673 ± 0.063	0.943 ± 0.049	0.403 ± 0.148	0.442 ± 0.099	0.841 ± 0.044
GCN	0.822 ± 0.096	0.881 ± 0.087	0.667 ± 0.078	0.914 ± 0.091	0.420 ± 0.160	0.398 ± 0.153	0.823 ± 0.079
Chemprop	0.848 ± 0.047	0.904 ± 0.045	0.664 ± 0.115	0.955 ± 0.053	0.372 ± 0.269	0.462 ± 0.144	0.832 ± 0.052
RF::Morgan	0.849 ± 0.049	0.908 ± 0.041	0.655 ± 0.095	0.965 ± 0.034	0.344 ± 0.212	0.429 ± 0.142	0.870 ± 0.051
Attentive FP	0.819 ± 0.077	0.883 ± 0.064	0.649 ± 0.093	0.920 ± 0.067	0.378 ± 0.208	0.421 ± 0.120	0.799 ± 0.065
MPNN	0.826 ± 0.083	0.893 ± 0.063	0.630 ± 0.106	0.956 ± 0.038	0.303 ± 0.226	0.404 ± 0.141	0.783 ± 0.065
aACC: Accuracy. bF1: F1-measure. cBA: Balanced accuracy. dSE: Sensitivity. eSP: Specificity. fMCC: Matthews correlation coefficient. gAUC: The area under receiver operating characteristic. Bold font illustrates the models that outperformed all other models.

## Sheet: Table S9
Table S9. The detailed results of redocking studies.
Target	PDB ID	Ligand	RSMD (Å)
PARP-1	5DS3	09L	0.4531
PARP-2	4ZZY	D7N	0.6862
PARP-5A	3UDD	34M	0.3875
PARP-5B	7CE4	KK6	0.9688
RMSD is calculated by superimposing experimental conformation and the best docking-based predicted conformation.

## Sheet: Table S10
Table S10. The twenty most significant bits of the mixed fingerprints on the prediction of the PARP datasets.
Rank	No_of_Bit_Changed	AVE_ABS	Fingerprint	Fingerprint Bit	Meaning
1	370	0.00159586	phaErGfp	203	('Acceptor', 'Hydrophobic', 14)
2	377	0.00107235	phaErGfp	210	('Acceptor', 'Hydrophobic', 21)
3	278	0.00104504	phaErGfp	111	('Donor', 'Aromatic', 6)
4	297	0.000991021	phaErGfp	130	('Acceptor', 'Acceptor', 4)
5	379	0.000924821	phaErGfp	212	('Acceptor', 'Aromatic', 2)
6	352	0.000759728	phaErGfp	185	('Acceptor', 'Negative', 17)
7	179	0.000706248	phaErGfp	12	('Donor', 'Donor', 12)
8	396	0.000704278	phaErGfp	229	('Acceptor', 'Aromatic', 19)
9	311	0.000695508	phaErGfp	144	('Acceptor', 'Acceptor', 18)
10	870	0.00067456	PubChem	262	>= 4 aromatic rings
11	1330	0.00062328	PubChem	722	Oc1ccc(N)cc1
12	298	0.0006096	phaErGfp	131	('Acceptor', 'Acceptor', 5)
13	369	0.00060543	phaErGfp	202	('Acceptor', 'Hydrophobic', 13)
14	133	0.00060296	MACCS	133	OACH2A
15	1323	0.00058808	PubChem	715	Cc1ccc(O)cc1
16	397	0.00057647	phaErGfp	230	('Acceptor', 'Aromatic', 20)
17	1386	0.00057034	PubChem	778	CC1CCC(O)CC1
18	570	0.00056504	phaErGfp	403	('Hydrophobic', 'Aromatic', 4)
19	382	0.00053927	phaErGfp	215	('Acceptor', 'Aromatic', 5)
20	232	0.0005384	phaErGfp	65	('Donor', 'Negative', 2)
Atom symbols for MACCS fingerprint:
A: Any valid periodic table element symbol

[truncated: 2 more sheets: Table S11, Table S12]
